# Supplementary material for: Gene mutations in sporadic lymphangioleiomyomatosis and genotype–phenotype correlation analysis
Source: BMC Pulm Med. 2022 Sep 18;22:354. doi: 10.1186/s12890-022-02154-0 (PMC9482747; doi:10.1186/s12890-022-02154-0)
Supplement: Supplementary file 2 — Additional file 2. Clinical Information of the Subjects. [file 12890_2022_2154_MOESM2_ESM.xlsx]

## Sheet: Clinical features
Patient	Age	Postmenopause	VEGF-D ≥ 800 pg/mL	Chylothorax	Chyloperitoneum	Renal AML(s)	LAM(s)*	Histopathologically comfirmed diagnosis	Pneumothorax	CT grade#	FEV1%pred (%)	DLCO%pred (%)	6MWD (m)	VEGF-D (pg/mL)	First symptom onset to PFT (months)
LAM1	25							x	x	1	75.8	71.81	531	710.3	34
LAM2	29						x	x	x	2	73.6	77	589	322.9	70
LAM3	39		x			x		x	x	2	108.9	59.1	530	2127.4	8
LAM4	33		x				x	x		3	101	65	485	1096.9	12
LAM5	41		x				x	x		1	92.8	105.79	435	811	2
LAM6	38		x							3	92.4	78.2	430	1011.7	1
LAM7	44							x		2	73.6	66.24	557	421.9	3
LAM8	28		x				x			2	70	65.9	610	1776	1.5
LAM9	49		x				x	x		3	80.4	46.6	450	1484.9	9
LAM10	31		x	x			x	x	x	3	41.4	41.4	457	5213	2
LAM11	30		x				x	x	x	2	82.6	80.6	540	2237.4	0.25
LAM12	39		x				x	x	x	3	82	72.63	562	4356.2	48
LAM13	48		x			x	x	x	x	3	NA	NA	270	963.1	108
LAM14	45		x			x	x	x	x	3	54.8	25.12	333	3192.4	19
LAM15	27		x			x		x	x	3	113.1	98.37	583	1276	5
LAM16	30		x		x		x	x		1	76.1	47.58	480	3080	14
LAM17	41		x		x		x	x	x	2	73.4	32.5	480	1276.7	3
LAM18	26		x				x	x		3	70	49	610	3099.4	24
LAM19	29		x				x	x	x	2	54.8	25.12	515	1116	2
LAM20	55	x					x	x		1	NA	NA	NA	664.1	12
LAM21	57	x	x					x		3	51.1	58.92	458	815.3	240
LAM22	41						x	x		1	57.3	28.81	450	764.3	15
^Average value											76.3	59.8	493.1	1718.95
^Standard deviation											19	22.9	86.1	1311.4
Additional File 2. Clinical Information of The Subjects. A total of 22 patients with sporadic lymphangioleiomyomatosis were recruited in this study. Clinical parameters reflecting their phenotypes and disease severity were collected and listed in this table.
Abbreviations: LAM, lymphangioleiomyomatosis; VEGF-D, Vascular endothelial growth factor-D; AML, angiomyolipoma; 6MWD, 6-minute walking distance; FEV1%pred, forced expiratory volume in 1st second per predicted; DLCO%pred, diffusing capacity of carbon monoxide per predicted. PFT, pulmonary function test
*Lymphangioleiomyoma, including both retropeitoneal and pelvic lymphangioleiomyomas.
#CT grade = the severity grade of lesions on the chest high-resolution computed tomography (HRCT)
