# Supplementary material for: Gene mutations in sporadic lymphangioleiomyomatosis and genotype–phenotype correlation analysis
Source: BMC Pulm Med. 2022 Sep 18;22:354. doi: 10.1186/s12890-022-02154-0 (PMC9482747; doi:10.1186/s12890-022-02154-0)
Supplement: Supplementary file 3 — Additional file 3. Specimen Information and Sequencing Methods. [file 12890_2022_2154_MOESM3_ESM.xlsx]

## Sheet: Specimen and sequencing method
Specimen Number	Patient Number	Source of Tissue	Biopsy Method
lam1	LAM1	Lung	VATS-LB
lam2	LAM2	Lung	VATS-LB
lam3-1	LAM3	Lung	VATS-LB
lam3-2	LAM3	Renal AML	AML resection
lam4	LAM4	Lymphangioleiomyoma	Mass resection
lam5	LAM5	Lymphangioleiomyoma	Mass resection
lam6	LAM6	Lung	TBLB
lam7	LAM7	Lung	TBLB
lam8	LAM8	Lung	TBLB
lam9	LAM9	Lung	TBLB
lam10	LAM10	Lung	TBLB
lam11	LAM11	Lung	VATS-LB
lam12	LAM12	Lung	VATS-LB
lam13	LAM13	Lung	VATS-LB
lam14	LAM14	Renal AML	AML resection
lam15	LAM15	Renal AML	AML resection
lam16	LAM16	Lymphangioleiomyoma	Mass resection
lam17	LAM17	Lymphangioleiomyoma	Mass resection
lam18	LAM18	Lung	TBLB
lam19	LAM19	Lung	TBLB
lam20	LAM20	Lung	TBLB
lam21	LAM21	Lung	TBLB
lam22	LAM22	Lung	TBLB
Additional File 3. Specimen information. In this table we listed the tissue type, biopsy method with which the tissue was obtained, and the corresponding individuals who contributed the samples. Patient LAM3 underwent both renal AML resection sugery and VATS-lung biopsy sugery. Specimens (lam3-1 and lam3-2) from both procedures were sequenced. Green box marks samples that TSC2 mutation(s) was det…
Abbreviations: VATS-LB, video-assisted thoracoscopy-lung biospy; AML, angiomyolyoma; TBLB, transbronchial lung biopsy
