# Supplementary material for: Gene mutations in sporadic lymphangioleiomyomatosis and genotype–phenotype correlation analysis
Source: BMC Pulm Med. 2022 Sep 18;22:354. doi: 10.1186/s12890-022-02154-0 (PMC9482747; doi:10.1186/s12890-022-02154-0)
Supplement: Supplementary file 4 — Additional file 4. Mutation Content Detected in this Study. [file 12890_2022_2154_MOESM4_ESM.xlsx]

## Sheet: sheet1
Additional File 4. Mutation content. Here we listed the entirety of the mutation content. Raw data can be accessed in the public database mentioned in the main text.
Specimen Number	Gene symbol	Transcript	Neucleotide change	Amino acid change	Pathogenicity	Mutation Function	Mutation type	Frequency in tissue sample	Frequency in cfDNA
lam1	VEZF1	NM_007146	c.659A>G	p.H220R	uncertain	Missense	SNV	0.0964
lam2	ACVR2A	NM_001278580	c.136G>A	p.V46I	uncertain	Missense	SNV	0.1103
	PIK3CA	NM_006218	c.2119G>A	p.E707K	uncertain	Missense	SNV	0.0619
	PTEN	NM_000314	c.544T>G	p.L182V	uncertain	Missense	SNV	0.0659
	VEZF1	NM_007146	c.659A>G	p.H220R	uncertain	Missense	SNV	0.0909
lam3-1	TSC2	NM_000548	c.5219G>A	p.W1740X	pathogenic	Stopgain	SNV	0.0595
	TSC2	NM_000548	c.2030_2031insCGCA	p.P677fs	pathogenic	Frameshift	Insertion	0.0277
	FGF10	NM_004465	c.68_70del	p.23_24del	uncertain	Nonframeshift deletion	Deletion	0.0259
	ATM	NM_000051	c.6975+5_6975+6insT	-	uncertain	Splicing	Insertion	0.0455
	BLM	NM_000057	c.1683_1685del	p.561_562d el	uncertain	Nonframeshift deletion	Deletion	0.0167
	TSHZ3	NM_020856	c.1637delG	p.G546fs	pathogenic	Frameshift	Deletion	0.0147
lam3-2	TSC2	NM_000548	c.5219G>A	p.W1740X	pathogenic	Stopgain	SNV	0.2609
	TSC2	NM_000548	c.2030_2031insCGCA	p.P677fs	pathogenic	Frameshift	Insertion	0.1528
	KDR	NM_002253	c.26T>A	p.V9D	uncertain	Missense	SNV	0.2357
	PTCH1	NM_000264	c.903T>G	p.D301E	uncertain	Missense	SNV	0.0781
	FGF4	NM_002007	c.119A>T	p.E40V	uncertain	Missense	SNV	0.1992
	IDH2	NM_001289910	c.802C>G	p.L268V	uncertain	Missense	SNV	0.5385
	IDH2	NM_001289910	c.755T>A	p.F252Y	uncertain	Missense	SNV	0.1089
	FGF10	NM_004465	c.68_70del	p.23_24del	uncertain	Nonframeshift deletion	Deletion		0.0154
lam4	KMT2C	NM_170606	c.3168G>A	p.W1056X	pathogenic	Stopgain	SNV	0.1047
	TSC2	NM_000548	c.1539delG	p.V513fs	pathogenic	Frameshift	Deletion	0.3556
	TSC2	NM_000548	c.3506delC	p.A1169fs	pathogenic	Frameshift	Deletion	0.2778
lam5	TSC2	NM_000548	c.4273delG	p.G1425fs	pathogenic	Frameshift	Deletion	0.6053
	PRX	NM_181882	c.1490C>A	p.P497H	uncertain	Missense	SNV		0.0111
	SMARCA4	NM_001128849	c.3100A>C	p.T1034P	uncertain	Missense	SNV		0.0125
	FGFR3	NM_000142	c.1100A>C	p.D367A	uncertain	Missense	SNV		0.0139
lam6	TSC2	NM_000548	c.272C>T	p.P91L	uncertain	Missense	SNV	0.4689
lam7	ARID1B	NM_020732	c.250_252del	p.84delH	uncertain	Nonframeshift deletion	Deletion	0.0287
	RB1	NM_000321	c.67_69del	p.23delP	uncertain	Nonframeshift deletion	Deletion	0.015
lam8	-
lam9	TET2	NM_001127208	c.4629A>C	p.R1543S	uncertain	Missense	SNV	0.0292
	AKT1	NM_005163	c.662A>C	p.D221A	uncertain	Missense	SNV	0.0201
	CARD11	NM_032415	c.1663delC	p.R555fs	likely pathogenic	Frameshift	Deletion	0.0204
	TAF1	NM_004606	c.1993delA	p.K665fs	likely pathogenic	Frameshift	Deletion	0.0266
	TSC2	NM_000548	c.5209C>A	p.P1737T	uncertain	Missense	SNV		0.0469
	RUNX1	NM_001754	c.1265A>C	p.E422A	uncertain	Missense	SNV		0.1429
	CIC	NM_015125	c.3712A>C	p.T1238P	uncertain	Missense	SNV		0.0326
lam10	TSC2	NM_000548	c.785_799del	p.262_267del	uncertain	Nonframeshift deletion	Deletion	0.0592
	TSC2	NM_000548	c.5106delC	p.I1702fs	pathogenic	Frameshift	Deletion	0.0822
lam11	MSH6	NM_001281492	c.2864delC	p.T955fs	likely pathogenic	Frameshift	Deletion	0.031	0.069588
	KMT2C	NM_170606	c.3168G>A	p.W1056X	pathogenic	Stopgain	SNV	0.069
	GNAQ	NM_002072	c.175A>C	p.M59L	uncertain	Missense	SNV	0.06
	NF1	NM_000267	c.4270-1G>A	-	uncertain	Splicing	Deletion	0.036
	VEZF1	NM_007146	c.659A>G	p.H220R	uncertain	Missense	SNV	0.035
lam12	FZR1	NM_001136197	c.579G>C	p.E193D	uncertain	Missense	SNV	0.297
	NOTCH2	NM_001200001	c.590C>T	p.T197I	uncertain	Missense	SNV	0.159
	ATR	NM_001184	c.4847C>A	p.S1616X	likely pathogenic	Stopgain	SNV	0.075
	CARD11	NM_032415	c.1755G>A	-	uncertain	Splicing	SNV	0.075
	IRF4	NM_001195286	c.1337C>T	p.S446F	uncertain	Missense	SNV	0.06
	USP9X	NM_001039590	c.6274G>A	p.V2092I	uncertain	Missense	SNV	0.054
lam13	AXIN1	NM_003502	c.2093A>C	p.H698P	uncertain	Missense	SNV	0.0354
	JAK1	NM_002227	c.1289delC	p.P430fs	pathogenic	Frameshift	Deletion	0.0224
	TSC2	NM_000548	c.3224_3239del	p.T1075fs	uncertain	Frameshift	Deletion	0.0225
lam14	VEZF1	NM_007146	c.659A>G	p.H220R	uncertain	Missense	SNV	0.031
	TSC2	NM_000548	c.1730delC	p.T577fs	pathogenic	Frameshift	Deletion	0.366
	TSC2	NM_000548	c.2439delG	p.E814Rfs	pathogenic	Frameshift	Deletion	0.476
lam15	TSC2	NM_000548	c.3028C>T	p.Q1010X	pathogenic	Stopgain	SNV	0.3457
	H3F3A	NM_002107	c.86G>C	p.S29T	uncertain	Missense	SNV	0.0508
	CRIPAK	NM_175918	c.25A>C	p.N9H	uncertain	Missense	SNV	0.0258
	RNF43	NM_001305545	c.1595delG	p.G532fs	likely pathogenic	Frameshift	Deletion	0.0219
lam16	TSC2	NM_000548	c.3089T>A	p.M1030K	uncertain	Missense	SNV	0.26
	TSC2	NM_000548	c.146delG	p.S49fs	pathogenic	Frameshift	Deletion	0.294
	CRIPA K	NM_175918	c.644T>C	p.M215T	uncertain	Missense	SNV	0.02
	CREBB P	NM_001079846	c.6531_6533del	p.2177_2178del	uncertain	Nonframeshift deletion	Deletion	0.022
lam17	KMT2 D	NM_003482	c.1372A>C	p.T458P	uncertain	Missense	SNV	0.032
	TSC2	NM_000548	c.2713C>T	p.R905W	pathogenic	Missense	SNV	0.026
lam18	PTEN	NM_000314	c.823G>T	p.V275L	uncertain	Missense	SNV	0.083
	NF1	NM_000267	c.7909C>A	p.H2637N	uncertain	Missense	SNV	0.023
	TSC2	NM_000548	c.4728delG	p.G1577Afs	pathogenic	Frameshift	Deletion	0.021
	SMC1A	NM_006306	c.3556G>T	p.V1186F	uncertain	Missense	SNV	0.02
lam19	TSC2	NM_000548	c.3094C>T	p.R1032X	pathogenic	Stopgain	SNV	0.225
	NCOR1	NM_001190438	c.76C>A	p.Q26K	uncertain	Missense	SNV	0.046
lam20	-
lam21	TSC2	NM_000548	c.4494-2A>T	-	uncertain	Splicing	SNV	0.0262
lam22	ABL1	NM_005157	c.2984A>C	p.D995A	uncertain	Missense	SNV	0.0262
	TSC2	NM_000548	c.5192A>C	p.N1731T	uncertain	Missense	SNV	0.0426
