# Supplementary material for: Gene mutations in sporadic lymphangioleiomyomatosis and genotype–phenotype correlation analysis
Source: BMC Pulm Med. 2022 Sep 18;22:354. doi: 10.1186/s12890-022-02154-0 (PMC9482747; doi:10.1186/s12890-022-02154-0)
Supplement: Supplementary file 5 — Additional file 5. Statistical Analysis Conducted in this Study. [file 12890_2022_2154_MOESM5_ESM.xlsx]

## Sheet: 1_Subject characteristics
Patient Number	TSC2 mutation state	Postmenopause	VEGF-D ≥ 800 pg/mL	Chylous effusions	Renal AML(s)	Lymphangioleiomyomas	Pneumothorax	CT grade
LAM1	0						1	1
LAM2	0					1	1	2
LAM3	1		1		1		1	2
LAM4	1		1			1		3
LAM5	1		1			1		1
LAM6	1		1					3
LAM7	0							2
LAM8	0		1			1		2
LAM9	1		1			1		3
LAM10	1		1	1		1	1	3
LAM11	0		1			1	1	2
LAM12	0		1			1	1	3
LAM13	1		1		1	1	1	3
LAM14	1		1		1	1	1	3
LAM15	1		1		1		1	3
LAM16	1		1	1		1		1
LAM17	1		1	1		1	1	2
LAM18	1		1			1		3
LAM19	1		1			1	1	2
LAM20	0	1				1		1
LAM21	1	1	1					3
LAM22	1					1		1
This study
Case Number	15	2	17	3	4	16	11	10
Ratio	0.681818	0.0909091	0.772727	0.136364	0.181818	0.727273	0.5	0.454545
Statistical Method	Chi-squared	Fisher's exact	Chi-squared	Fisher's exact	Fisher's exact	Chi-squared	Chi-squared	Chi-squared
p	0.901	0.707	0.288	0.321	0.056	0.004**	0.269	0.719
Liu's study^
Case Number	30	7	29	2	20	16	26	20
Ratio	0.666667	0.155556	0.644444	0.0444444	0.444444	0.355556	0.577778	0.444444
026	0	0	1	0	1	0	1	3
029	1	0	1	1	0	1	1	2
030	1	0	1	0	0	0	1	2
068	1	1	1	0	1	1	0	3
086	1	0	1	0	1	1	0	3
091	0	0	1	0	0	1	1	3
099	1	0	1	0	0	0	1	2
105	1	1	1	0	0	0	1	3
115	1	0	1	0	1	0	0	2
129	0	0	1	0	1	0	0	3
133	1	0	1	0	0	1	0	2
139	1	1	0	0	0	1	1	2
142	1	0	1	0	1	0	1	2
145	0	0	0	0	1	0	0	1
025	0	0	0	0	1	1	1	2
053	1	0	0	0	0	1	1	2
054	0	0	1	0	0	0	1	3
060	1	0	0	0	0	1	1	3
087	1	0	1	1	0	1	0	3
100	1	0	0	0	0	0	1	2
113	1	0	1	0	1	0	1	3
124	1	0	1	0	0	0	0	1
141	1	0	1	0	1	0	1	2
143	1	0	0	0	1	0	1	3
147	1	0	0	0	0	0	0	1
150	0	0	1	0	0	0	1	3
159	1	0	1	0	0	0	0	2
162	1	0	1	0	1	1	1	3
132	0	0	0	0	0	0	0	2
135	0	1	1	0	0	0	0	1
161	0	0	1	0	1	0	0	2
165	0	1	0	0	0	1	0	2
168	1	1	0	0	0	0	1	2
169	1	0	0	0	1	0	1	3
171	0	0	1	0	0	1	1	2
172	1	0	1	0	1	0	1	3
173	1	0	1	0	1	0	1	2
174	1	0	1	0	1	0	1	3
175	1	0	1	0	0	1	1	3
176	0	1	0	0	1	0	0	3
177	1	0	0	0	0	1	1	3
181	1	0	1	0	1	1	0	1
182	0	0	0	0	0	0	0	2
185	1	0	1	0	0	0	0	2
186	0	0	0	0	1	0	0	3
Additional File 5. A comparison between the clinical characteristics of the patients in this Study and Liu's Study. To keep comparability, data from patients in Liu's study who carried a clinical or genetic diagnosis of TSC-LAM, or those with TSC1 mutations were excluded. We extracted the data of a total of 45 patients from Liu's study. Statistical analysis results were listed in the table.

## Sheet: 2_TSC2 x symptoms
Patient	TSC2 mutation status	Postmenopause	VEGF-D ≥ 800 pg/mL	Chylous effusions	Renal AML(s)	Lymphangioleiomyomas	Pneumothorax	CT grade
LAM3	1		1		1		1	2
LAM4	1		1			1		3
LAM5	1		1			1		1
LAM6	1		1					3
LAM9	1		1			1		3
LAM10	1		1	1		1	1	3
LAM13	1		1		1	1	1	3
LAM14	1		1		1	1	1	3
LAM15	1		1		1		1	3
LAM16	1		1	1		1		1
LAM17	1		1	1		1	1	2
LAM18	1		1			1		3
LAM19	1		1			1	1	2
LAM21	1	1	1					3
LAM22	1					1		1
029	1	0	1	1	0	1	1	2
030	1	0	1	0	0	0	1	2
068	1	1	1	0	1	1	0	3
086	1	0	1	0	1	1	0	3
099	1	0	1	0	0	0	1	2
105	1	1	1	0	0	0	1	3
115	1	0	1	0	1	0	0	2
133	1	0	1	0	0	1	0	2
139	1	1	0	0	0	1	1	2
142	1	0	1	0	1	0	1	2
053	1	0	0	0	0	1	1	2
060	1	0	0	0	0	1	1	3
087	1	0	1	1	0	1	0	3
100	1	0	0	0	0	0	1	2
113	1	0	1	0	1	0	1	3
124	1	0	1	0	0	0	0	1
141	1	0	1	0	1	0	1	2
143	1	0	0	0	1	0	1	3
147	1	0	0	0	0	0	0	1
159	1	0	1	0	0	0	0	2
162	1	0	1	0	1	1	1	3
168	1	1	0	0	0	0	1	2
169	1	0	0	0	1	0	1	3
172	1	0	1	0	1	0	1	3
173	1	0	1	0	1	0	1	2
174	1	0	1	0	1	0	1	3
175	1	0	1	0	0	1	1	3
177	1	0	0	0	0	1	1	3
181	1	0	1	0	1	1	0	1
185	1	0	1	0	0	0	0	2
Case number of TSC2-mutated	45	5	35	5	17	23	27	22
Ratio		0.111111	0.777778	0.111111	0.377778	0.511111	0.6	0.488889
Statistical method		Fisher's exact	Chi-square	Fisher's exact	Chi-square	Chi-square	Chi-square	Chi-square
p		0.425	0.021*	0.163	0.633	0.432	0.261	0.333
Case number of TSC2-naïve	22	4	11	0	7	9	10	8
Ratio		0.181818	0.5	0	0.318182	0.409091	0.454545	0.363636
LAM1	0						1	1
LAM2	0					1	1	2
LAM7	0							2
LAM8	0		1			1		2
LAM11	0		1			1	1	2
LAM12	0		1			1	1	3
LAM20	0	1				1		1
026	0	0	1	0	1	0	1	3
091	0	0	1	0	0	1	1	3
129	0	0	1	0	1	0	0	3
145	0	0	0	0	1	0	0	1
025	0	0	0	0	1	1	1	2
054	0	0	1	0	0	0	1	3
150	0	0	1	0	0	0	1	3
132	0	0	0	0	0	0	0	2
135	0	1	1	0	0	0	0	1
161	0	0	1	0	1	0	0	2
165	0	1	0	0	0	1	0	2
171	0	0	1	0	0	1	1	2
176	0	1	0	0	1	0	0	3
182	0	0	0	0	0	0	0	2
186	0	0	0	0	1	0	0	3
Statistical Analysis Results
Abbreviations: LAM, lymphangioleiomyomatosis; AML, angiolyomyoma; VEGF-D, Vascular endothelial growth factor-D.

## Sheet: 3_TSC2 x severity
Patient	TSC2 mutation state	FEV1%pred (%)	DLCO%pred (%)	6MWD (m)	VEGF-D (pg/mL)	Age	First symptom onset to PFT (months)
LAM3	1	108.9	59.1	530	2127.4	39	8
LAM4	1	101	65	485	1096.9	33	12
LAM5	1	92.8	105.79	435	811	41	2
LAM6	1	92.4	78.2	430	1011.7	38	1
LAM9	1	80.4	46.6	450	1484.9	49	9
LAM10	1	41.4	41.4	457	5213	31	2
LAM13	1	NA	NA	270	963.1	48	108
LAM14	1	54.8	25.12	333	3192.4	45	19
LAM15	1	113.1	98.37	583	1276	27	5
LAM16	1	76.1	47.58	480	3080	30	14
LAM17	1	73.4	32.5	480	1276.7	41	3
LAM18	1	70	49	610	3099.4	26	24
LAM19	1	54.8	25.12	515	1116	29	2
LAM21	1	51.1	58.92	458	815.3	57	240
LAM22	1	57.3	28.81	450	764.3	41	15
Average value		76.25	54.39	465.1	1821.9
p		0.998	0.0243	0.0115	0.602
Average value		76.27	72.36	564.83	1498.4
LAM1	0	75.8	71.81	531	710.3	25	34
LAM2	0	73.6	77	589	322.9	29	70
LAM7	0	73.6	66.24	557	421.9	44	3
LAM8	0	70	65.9	610	1776	28	1.5
LAM11	0	82.6	80.6	540	2237.4	30	0.25
LAM12	0	82	72.63	562	4356.2	39	48
LAM20	0	NA	NA	NA	664.1	55	12
Statistical Analysis Results
Abbreviations: LAM, lymphangioleiomyomatosis; AML, angiolyomyoma; VEGF-D, Vascular endothelial growth factor-D; PFT, pulmonary function test
The FEV1%pred, DLCO%pred, and 6-minute walking distance are exclusively from this study, all of which were collected at Peking Union Medical College Hospital. The rest of the data listed above are from both this study and the published data from Liu et al.’s study.

## Sheet: Multivariable Linear Regression
		SE	Beta	p-value	Multiple R2
6MWD	Constant	88.545		0	0.639
	TSC2	30.358	-0.484	0.031
	^Age	1.697	-0.596	0.013
	#Onset	0.293	0.375	0.114
	FEV1	1.042	0.426	0.151
	VEGFD	0.01	-0.012	0.946
	DLCO	0.871	-0.222	0.444
DLCO	Constant	59.873		0.385	0.664
	TSC2	9.859	-0.417	0.06
	^Age	0.653	-0.236	0.355
	#Onset	0.091	0.374	0.101
	FEV1	0.232	0.793	0.001
	6MWD	0.084	-0.206	0.444
	VEGFD	0.003	-0.016	0.928
FEV1	Constant	47.799		0.514	0.698
	TSC2	7.724	0.402	0.055
	^Age	0.509	0.256	0.289
	#Onset	0.066	-0.454	0.029
	DLCO	0.144	0.713	0.001
	6MWD	0.063	0.357	0.151
	VEGFD	0.002	-0.112	0.504
VEGFD	Constant	5557.11		0.398	0.159
	TSC2	1048.88	0.107	0.776
	^Age	62.085	-0.19	0.643
	#Onset	9.274	-0.162	0.668
	FEV1	32.045	-0.312	0.504
	DLCO	25.693	-0.04	0.928
	6MWD	7.99	-0.029	0.946
